# Supplementary material for: Ion-Triggered In Situ Gelling Nanoemulgel as a Platform for Nose-to-Brain Delivery of Small Lipophilic Molecules
Source: Pharmaceutics. 2021 Aug 6;13(8):1216. doi: 10.3390/pharmaceutics13081216 (PMC8400950; doi:10.3390/pharmaceutics13081216)
Supplement: Supplementary file 1 [file pharmaceutics-13-01216-s001.zip]

Archive with 1 entries (1 files):
- pharmaceutics-1306271-supplementary.pdf
